# Supplementary material for: Characterization and Classification of Spanish Honeydew and Blossom Honeys Based on Their Antioxidant Capacity
Source: Antioxidants (Basel). 2023 Feb 16;12(2):495. doi: 10.3390/antiox12020495 (PMC9952669; doi:10.3390/antiox12020495)
Supplement: Supplementary file 1 [file antioxidants-12-00495-s001.zip]

Archive with 1 entries (1 files):
- antioxidants-2206530-SI.pdf
